# Supplementary material for: Development of PEO in Low-Temperature Ternary Nitrate Molten Salt on Ti6Al4V
Source: Materials (Basel). 2025 Jul 31;18(15):3603. doi: 10.3390/ma18153603 (PMC12348440; doi:10.3390/ma18153603)
Supplement: Supplementary file 1 [file materials-18-03603-s001.zip]

Archive with 1 entries (1 files):
- materials-3757299-supplementary.pdf
